# Supplementary material for: A new genus of oak gallwasp, Coffeikokkos Pujade-Villar & Melika, gen. n., with a description of a new species from Costa Rica (Hymenoptera, Cynipidae)
Source: Zookeys. 2012 Jan 31;(168):19–29. doi: 10.3897/zookeys.168.2030 (PMC3293441; doi:10.3897/zookeys.168.2030)
Supplement: XML Treatment for Coffeikokkos [file zookeys.168.2030-treatment1.xml]

<!DOCTYPE tp:taxon-treatment
  PUBLIC "-//TaxonX//DTD Taxonomic Treatment Publishing DTD v0 20100105//EN" "tax-treatment-NSO.dtd">
<tp:taxon-treatment xmlns:tp="http://www.plazi.org/taxpub"><tp:treatment-meta><mixed-citation publication-type="journal"><person-group><name><surname>Pujade-Villar</surname><given-names>Juli</given-names></name><name><surname>Hanson</surname><given-names>Paul</given-names></name><name><surname>Melika</surname><given-names>George</given-names></name></person-group><article-title>A new genus of oak gallwasp, 
                    <italic>Coffeikokkos</italic> Pujade-Villar &amp; Melika, gen. n., with a description of a new species from Costa Rica (Hymenoptera, Cynipidae)
                </article-title><source>Zookeys</source><day>31</day><month>1</month><year>2012</year><volume>2012</volume><issue>168</issue><fpage>19</fpage><lpage>29</lpage><pub-id pub-id-type="doi">10.3897/zookeys.168.2030</pub-id></mixed-citation></tp:treatment-meta><tp:nomenclature><tp:taxon-name>
                        <tp:taxon-name-part taxon-name-part-type="genus">Coffeikokkos</tp:taxon-name-part>
                    <object-id xmlns:xlink="http://www.w3.org/1999/xlink" xlink:type="simple">urn:lsid:zoobank.org:act:6DDF6EC0-5FC4-4C65-ADF1-DA8D47AAB4E0</object-id>
                    <object-id xmlns:xlink="http://www.w3.org/1999/xlink" xlink:type="simple">http://species-id.net/wiki/Coffeikokkos</object-id>
                    </tp:taxon-name><tp:taxon-authority>Pujade-Villar &amp; Melika</tp:taxon-authority><tp:taxon-status xmlns:xlink="http://www.w3.org/1999/xlink" xlink:type="simple">gen. n.</tp:taxon-status></tp:nomenclature><tp:treatment-sec sec-type="Type species"><title>Type species.</title><p> <italic><tp:taxon-name>Coffeikokkos copeyensis</tp:taxon-name></italic>Pujade-Villar &amp; Melika, sp. n., by present designation.</p></tp:treatment-sec><tp:treatment-sec sec-type="Diagnosis"><title>Diagnosis.</title><p> <italic><tp:taxon-name>Coffeikokkos</tp:taxon-name></italic> is the only known genus of <tp:taxon-name>Cynipini</tp:taxon-name> with 14–15 antennal flagellomeres in females (in some paratypes the suture between F14 and F15 is weakly indicated, but in one female it is absent and the antennae therefore has 14 distinctly visible flagellomeres). Adults of <italic><tp:taxon-name>Coffeikokkos</tp:taxon-name></italic> most closely resemble the parthenogenetic forms of <italic><tp:taxon-name>Cynips</tp:taxon-name></italic> Linnaeus species in the morphology and surface sculpture of the head, mesosoma and the shape of the ventral spine of the hypopygium. Among all known <italic><tp:taxon-name>Cynips</tp:taxon-name></italic> species, the western Palaearctic <italic><tp:taxon-name>Cynips korsakovi</tp:taxon-name></italic> Belizin most closely resembles <italic><tp:taxon-name>Coffeikokkos copeyensis</tp:taxon-name></italic>: this is the only <italic><tp:taxon-name>Cynips</tp:taxon-name></italic> species which has the mesoscutum without dense setae (present only along notauli) and the sides of the ventral spine of the hypopygium parallel, not  broadened at the apex. In <italic><tp:taxon-name>Coffeikokkoss</tp:taxon-name></italic> the antennae have 14–15 flagellomeres; the clypeus is small, rounded, not emarginate ventrally; the tarsal claws are simple, with a rounded  basal lobe; the lateral propodeal carinae are incomplete, not reaching the nucha,  subparallel in the anterior half and strongly curved outwards in the posterior half of the propodeum; the ventral impressed area is higher than the height of the  metascutellum; and the 2<sup>nd</sup> metasomal tergite has very few white setae anterolaterally. In the  asexual females of <italic><tp:taxon-name>Cynips</tp:taxon-name></italic> species (and particularly in <italic><tp:taxon-name>Cynips korsakovi</tp:taxon-name></italic>), the antennae have 12  flagellomeres; the tarsal claws have a narrow, acute basal lobe; the clypeus is widely emarginate ventrally and overhanging the mandibles; the lateral propodeal carinae are complete, reaching the nucha, nearly subparallel, slightly curved outwards in the middle; the ventral impressed area is 2.0 times shorter than the height of the metascutellum; the 2<sup>nd</sup> metasomal tergite has numerous white setae anterolaterally. Galls of all known <italic><tp:taxon-name>Cynips</tp:taxon-name></italic> species are located mostly on the underside of leaves, while in <italic><tp:taxon-name>Coffeikokkos</tp:taxon-name></italic>they are located on stems.</p></tp:treatment-sec><tp:treatment-sec sec-type="Description"><title>Description.</title><p> Asexual female with robust and glabrous body. Head broadened behind eye in anterior view, malar sulcus absent. Antenna with 14–15 flagello-meres.  Mesoscutum smooth and shiny, notauli deep, complete, reaching pronotum.  Mesoscutellum dull rugose with transverse depression anteriorly, scutellar foveae present but always indistinctly delimited posteriorly (in some paratypes foveae separated by weak median carina). Propodeum with incomplete lateral propodeal carinae, subparallel in anterior half and strongly divergent posteriorly. Tarsal claws simple with broad and rounded basal part. Metasoma without punctures, shiny; 2<sup>nd</sup> metasomal tergite with sparse white setae laterally. Projecting part of ventral spine of hypopygium broad, longer than wide, rounded apically, with long dense subapical setae forming tuft directed backwards and reaching beyond apex of spine.</p></tp:treatment-sec><tp:treatment-sec sec-type="Etymology"><title>Etymology.</title><p> The name reflects the shape and the colour of the growing galls which are similar to the shape of a coffee berry and the Greek <italic>kokkos</italic> (<italic>κόκκος</italic>) means “berry”.</p></tp:treatment-sec><tp:treatment-sec sec-type="Gender"><title>Gender.</title><p> Masculine.</p></tp:treatment-sec></tp:taxon-treatment>
