# Supplementary material for: A new genus of oak gallwasp, Coffeikokkos Pujade-Villar & Melika, gen. n., with a description of a new species from Costa Rica (Hymenoptera, Cynipidae)
Source: Zookeys. 2012 Jan 31;(168):19–29. doi: 10.3897/zookeys.168.2030 (PMC3293441; doi:10.3897/zookeys.168.2030)
Supplement: XML Treatment for Coffeikokkos copeyensis [file zookeys.168.2030-treatment2.xml]

<!DOCTYPE tp:taxon-treatment
  PUBLIC "-//TaxonX//DTD Taxonomic Treatment Publishing DTD v0 20100105//EN" "tax-treatment-NSO.dtd">
<tp:taxon-treatment xmlns:tp="http://www.plazi.org/taxpub"><tp:treatment-meta><mixed-citation publication-type="journal"><person-group><name><surname>Pujade-Villar</surname><given-names>Juli</given-names></name><name><surname>Hanson</surname><given-names>Paul</given-names></name><name><surname>Melika</surname><given-names>George</given-names></name></person-group><article-title>A new genus of oak gallwasp, 
                    <italic>Coffeikokkos</italic> Pujade-Villar &amp; Melika, gen. n., with a description of a new species from Costa Rica (Hymenoptera, Cynipidae)
                </article-title><source>Zookeys</source><day>31</day><month>1</month><year>2012</year><volume>2012</volume><issue>168</issue><fpage>19</fpage><lpage>29</lpage><pub-id pub-id-type="doi">10.3897/zookeys.168.2030</pub-id></mixed-citation></tp:treatment-meta><tp:nomenclature><tp:taxon-name>
                        <tp:taxon-name-part taxon-name-part-type="genus">Coffeikokkos</tp:taxon-name-part>
                        <tp:taxon-name-part taxon-name-part-type="species">copeyensis</tp:taxon-name-part>
                    <object-id xmlns:xlink="http://www.w3.org/1999/xlink" xlink:type="simple">urn:lsid:zoobank.org:act:7891EF83-20C1-4238-BB2E-674B46ABA4A5</object-id>
                    <object-id xmlns:xlink="http://www.w3.org/1999/xlink" xlink:type="simple">http://species-id.net/wiki/Coffeikokkos_copeyensis</object-id>
                    </tp:taxon-name><tp:taxon-authority>Pujade-Villar &amp; Melika</tp:taxon-authority><tp:taxon-status xmlns:xlink="http://www.w3.org/1999/xlink" xlink:type="simple">sp. n.</tp:taxon-status></tp:nomenclature><tp:treatment-sec sec-type="Type material"><title>Type material.</title><p> HOLOTYPE female (deposited in the collection J.P-V, UB):  “COSTA RICA, San José, Cerro de la Muerte, Est. Biol. Cuericí, 2600 m, ix-1997, P. Hanson" (white label), <italic><tp:taxon-name>Quercus copeyensis</tp:taxon-name></italic>, red detachable stem gall" (white label), “HOLOTYPE <italic><tp:taxon-name>Coffeikokkos copeyensis</tp:taxon-name></italic> agam ♀ n. gen &amp; n. sp. design. J.P-V 2011" (red label). PARATYPES (12♀): 6♀ with the same data as the holotype (3♀ UB, 2♀ PDL, 1♀ MZUCR); 2♀: “COSTA RICA San José Prov., Parque Nacional Chirripó, Llano Bonito, 2600 m, 09º27'16''N 83º32'41''W, (10.VII.2010) late ix-x-2010, <italic><tp:taxon-name>Quercus copeyensis</tp:taxon-name></italic>, Red berry gall" (1♀ UB, 1♀ MZUCR); 3♀: COSTA RICA, Cartago, 4 Km NE Canón Genesis II, 2300m, i.1995, P. Hanson", “<italic><tp:taxon-name>Quercus copeyensis</tp:taxon-name></italic>, red detachable stem gall" (2♀ PDL, 1♀ MZUCR); 1♀: “COSTA RICA San José, Cerro Muerte, 6 Km N San Gerardo, 2800m, xii.1992, Hanson &amp; Godoy (MZUCR).</p></tp:treatment-sec><tp:treatment-sec sec-type="Diagnosis"><title>Diagnosis.</title><p>Head with piliferous punctures; antennae 16–17 segmented with F1 longer than F2; the body smooth and shiny; notauli complete, deep; propodeal carinae incomplete, not reaching the nucha; the prominent part of the ventral spine of the hypopygium longer than broad, with parallel sides for the entire length, rounded distally, with a tuft of long subapical setae.</p></tp:treatment-sec><tp:treatment-sec sec-type="Description"><title>Description.</title><p>(<xref ref-type="fig" rid="F1">Figs 1</xref><xref ref-type="fig" rid="F2"/><xref ref-type="fig" rid="F3">–13</xref>). Asexual form.</p></tp:treatment-sec><tp:treatment-sec sec-type="Length"><title>Length.</title><p>Female 4.1–5.1 mm (n = 12).</p></tp:treatment-sec><tp:treatment-sec sec-type="Coloration"><title>Coloration.</title><p>(<xref ref-type="fig" rid="F3">Fig. 13</xref>). Body predominantly uniformly brown; following areas dark brown to black: postocciput, postgena and postgenal bridge; propleura and anterior rim of pronotum; mesonotum ventrally, mesoscutellum, subaxillular bar, metascutellum with ventral impressed area, metanotum, metanotal trough, propodeum and nucha. Scape and pedicel always brown, flagellomeres from brown to black. Coxae and femora yellowish white, tibiae and tarsi dark brown to black. 2<sup>nd</sup> metasomal tergite always brown, subsequent tergites brown, in some paratypes lighter. Forewing with smoky areas; veins dark brown.</p></tp:treatment-sec><tp:treatment-sec sec-type="Head"><title>Head.</title><p> (<xref ref-type="fig" rid="F1">Figs 1–2, 5</xref>). Narrower than mesosoma, with white sparse setae. Head ovate, 1.3–1.4 times as broad as high in anterior view and 3.7–3.8 times as broad as long in dorsal view; gena slightly broadened behind eye, smooth and shiny, punctured basally; malar space without sulcus, 0.25 times as long as eye height, with striae radiating from clypeus and nearly reaching eye margin. Lower face shiny, with deep punctures, without elevated area medially. Clypeus impressed, setose, alutaceous, rounded and slightly emarginate ventrally, medially not incised, anterior tentorial pits small, indistinct; epistomal sulcus and clypeo-pleurostomal line distinct, broad, impressed. POL:OOL:LOL=8:4:3, diameter of lateral ocellus equal OOL; frons smooth and shiny. Vertex and occiput coriaceous, with piliferous points.</p><fig id="F1" position="float" orientation="portrait"><label>Figures 1–5.</label><caption><p> <italic><tp:taxon-name>Coffeikokkos copeyensis</tp:taxon-name></italic>, asexual female <bold>1</bold> head (anterior view) <bold>2</bold> head and mesosoma (dorsal view) <bold>3</bold> antenna <bold>4</bold> hind tarsal claw <bold>5</bold> head and mesosoma (lateral view).</p></caption><graphic xmlns:xlink="http://www.w3.org/1999/xlink" xlink:href="ZooKeys-168-019-g001.jpg" position="float" orientation="portrait" xlink:type="simple"/></fig></tp:treatment-sec><tp:treatment-sec sec-type="Antenna"><title>Antenna.</title><p>(<xref ref-type="fig" rid="F1">Fig. 3</xref>). 15 flagellomeres (rarely 14); F1 longer than F2, broader distally; subsequent flagellomeres progressively shorter, F15 longer than F14. Antennal<!--PageBreak--> formula: 6: 3.5(×2.5): 13(×2.5): 10(×3): 8: 7: 6.5: 5.5: 5: 4.5: 4: 4: 3: 3: 3: 3: 4.5. Placodeal sensilla on F3–F15.</p></tp:treatment-sec><tp:treatment-sec sec-type="Mesosoma"><title>Mesosoma.</title><p> (<xref ref-type="fig" rid="F1">Figs 2, 5</xref>, <xref ref-type="fig" rid="F2">9</xref>). Longer than high, dorsally concave in lateral view. Pronotum setose, with coriaceous sides and few weak carinae posterolaterally, anterolateral rim of pronotum strongly carinate, with deep invagination along side. Mesoscutum <!--PageBreak-->slightly broader than long in dorsal view, smooth, shiny, with sparse setae laterally and along notauli; notauli complete and deep, median mesoscutal line indistinct, absent or very short and superficial; parapsidal lines indistinct, anterior parallel lines  differentiated by delicate sculpture. Mesopleuron smooth and shiny, with delicate setae. Mesoscutellum longer than broad in dorsal view, setose, uniformly dull rugose; scutellar foveae superficial, rugose, indistinctly delimited, almost confluent, with delicately rugose and shiny bottom; median (central) carina absent or present but inconspicuous. Propodeum alutaceous and setose; lateral propodeal carinae incomplete, not reaching nucha, nearly parallel and straight in anterior half and strongly divergent in posterior<!--PageBreak--> half, central propodeal area glabrous, smooth and shiny. Metascutellum subrectangular, ventrally concave, strongly coriaceous. Metanotal trough coriaceous, setose, ventral bar of metanotal trough coriaceous, higher than height of metascutellum.</p><fig id="F2" position="float" orientation="portrait"><label>Figures 6–10.</label><caption><p> <italic><tp:taxon-name>Coffeikokkos copeyensis</tp:taxon-name></italic>, asexual female <bold>6</bold> metasoma (lateral view) <bold>7</bold> ventral spine of hypopygium (ventral view) <bold>8</bold> ventral spine of hypopygium (lateral view) <bold>9</bold> propodeum <bold>10</bold> forewing.</p></caption><graphic xmlns:xlink="http://www.w3.org/1999/xlink" xlink:href="ZooKeys-168-019-g002.jpg" position="float" orientation="portrait" xlink:type="simple"/></fig></tp:treatment-sec><tp:treatment-sec sec-type="Forewing"><title>Forewing.</title><p>(<xref ref-type="fig" rid="F2">Fig. 10</xref>). 1.35 times longer than body, weakly brown-infuscated, pubescent, with cilia on margins; radial cell open, around 3.5 times as long as broad; veins dark brown; areolet large, triangular, closed.</p></tp:treatment-sec><tp:treatment-sec sec-type="Legs"><title>Legs.</title><p> Tarsal claws simple, with broad, rounded basal part (<xref ref-type="fig" rid="F1">Fig. 4</xref>).</p></tp:treatment-sec><tp:treatment-sec sec-type="Metasoma"><title>Metasoma.</title><p>(<xref ref-type="fig" rid="F2">Figs 6–8</xref>, <xref ref-type="fig" rid="F3">13</xref>). As long as head and mesosoma together, longer than high; all metasomal tergites smooth and shiny; 2<sup>nd</sup> metasomal tergite sparsely setose <!--PageBreak-->laterally. Prominent part of ventral spine of hypopygium 2.5 times as long as wide, uniformly broad, with parallel sides, rounded distally, with tuft of long subapical setae, reaching far beyond apex of spine.</p><fig id="F3" position="float" orientation="portrait"><label>Figures 11–13.</label><caption><p> <italic><tp:taxon-name>Coffeikokkos copeyensis</tp:taxon-name></italic>, asexual female <bold>11–12</bold> galls (photos by K. Nishida) <bold>13</bold> habitus, asexual female (lateral view).</p></caption><graphic xmlns:xlink="http://www.w3.org/1999/xlink" xlink:href="ZooKeys-168-019-g003.jpg" position="float" orientation="portrait" xlink:type="simple"/></fig></tp:treatment-sec><tp:treatment-sec sec-type="Gall"><title>Gall.</title><p>(<xref ref-type="fig" rid="F3">Figs 11–12</xref>). A spherical, slightly ovate stem gall, easily detachable when mature, about 10 mm in diameter; outer surface smooth, shiny, red; with one central larval chamber. Young galls are slightly flattened laterally, yellowish green in colour, and often found in rows along the branch, emerging from an elongated scar in the bark. Mature galls become easily detachable and fall to the leaf litter, where they resemble red coffee fruits before they fall. Adult wasps normally emerge from the galls on the ground.</p></tp:treatment-sec><tp:treatment-sec sec-type="Host plant"><title>Host plant.</title><p><italic><tp:taxon-name>Quercus bumelioides</tp:taxon-name></italic> Liebm. (Section Quercus of <italic><tp:taxon-name>Quercus</tp:taxon-name></italic>; white oaks), distributed from Mexico to Panama (<xref ref-type="bibr" rid="B2">Govaerts and Frodin 1998</xref>).</p></tp:treatment-sec><tp:treatment-sec sec-type="Distribution"><title>Distribution.</title><p> Currently known only from Costa Rica. Very common species in the Talamanca mountain range of Costa Rica (P. Hanson, personal observation).</p></tp:treatment-sec><tp:treatment-sec sec-type="Biology"><title>Biology.</title><p> Only the asexual (parthenogenetic) females are known. Mature galls were collected in September-January, and adults emerged soon after the galls were collected. Further study is necessary to determine the phenology of this species. <italic><tp:taxon-name>Eurytoma</tp:taxon-name></italic> sp., <italic><tp:taxon-name>Sycophila</tp:taxon-name></italic> sp. (both <tp:taxon-name>Eurytomidae</tp:taxon-name>), and <italic><tp:taxon-name>Torymus</tp:taxon-name></italic> sp. (<tp:taxon-name>Torymidae</tp:taxon-name>) have been reared from these galls, but no comparisons of parasitization rates have been made with other, sympatric species of <tp:taxon-name>Cynipini</tp:taxon-name>.</p></tp:treatment-sec><tp:treatment-sec sec-type="Etymology"><title>Etymology.</title><p> The species is named after the junior synonym of the host plant, <italic><tp:taxon-name>Quercus copeyensis</tp:taxon-name></italic>, on which it induces galls and which name is still in use between the scientists of the given region.</p></tp:treatment-sec><ref-list><ref id="B2"><mixed-citation xmlns:xlink="http://www.w3.org/1999/xlink" xlink:type="simple"><person-group><name name-style="western"><surname>Govaerts</surname><given-names>R</given-names></name><name name-style="western"><surname>Frodin</surname><given-names>DG</given-names></name></person-group> (<year>1998</year>)<source> World Checklist and Bibliography of Fagales.</source><publisher-name>Eds: Royal Botanic Gardens</publisher-name>, <publisher-loc>Kew</publisher-loc>, <lpage>408</lpage> pp.</mixed-citation></ref></ref-list></tp:taxon-treatment>
